# Supplementary material for: The Outer Membrane Vesicles of Aeromonas hydrophila ATCC® 7966TM: A Proteomic Analysis and Effect on Host Cells
Source: Front Microbiol. 2018 Nov 16;9:2765. doi: 10.3389/fmicb.2018.02765 (PMC6250952; doi:10.3389/fmicb.2018.02765)
Supplement: TABLE S1 — Proteins identified in OMVs from A. hydrophila 7966. [file Table_1.xlsx]

## Sheet: Hoja1
Table 1S. Proteins identified in OMVs from A. hydrophila 7966
Product	Gene name	Gene ID	COG	MW	pI	Information from DB for hypothetical proteins	Information from String	subcellular location
hypothetical protein	-	AHA_1098	-	22.556	6.58057	Group EOG62RT7M; integral to membrane		OM
TonB-dependent copper receptor	-	AHA_0494	COG1629P	72.5595	6.44287			OM
outer-membrane heme receptor	hgpB	AHA_0972	COG1629P	76.673	5.19873			OM
extracellular lipase	alt	AHA_0104	-	82.6666	5.77002			EC
vitamin B12 transporter BtuB	btuB	AHA_0074	COG4206H	66.9163	5.37646			OM
peptidoglycan-associated lipoprotein	pal	AHA_3637	COG2885M	18.9374	5.08447			OM-Int
5'-nucleotidase	-	AHA_1008	COG0737F	66.4287	5.30029			P
hypothetical protein	-	AHA_3652	-	23.2041	4.77979	Group EOG6FNJJ0; hypothetical protein	connected with integral membrane protein	OM-Int
peptide ABC transporter periplasmic peptide-binding protein	-	AHA_3324	COG0747E	57.3455	7.12256	Group EOG6VF3XM; Extracellular solute-binding protein family	connectec with peptide ABC transporter periplasmic peptide-binding protein	CM
permease	-	AHA_3699	COG0795R	41.6072	9.43701	Group EOG6MWP66; permease		CM
glycosidase	-	AHA_0495	COG0366G	57.7877	5.30029			C
oligopeptide ABC transporter periplasmic oligopeptide-binding protein	-	AHA_2613	COG4166E	59.6323	6.82959			P
major outer membrane protein	ompA	AHA_1281	COG2885M	36.0449	5.70654		ompA	OM-Int
TonB-dependent siderophore receptor	-	AHA_1969	COG4771P	71.6168	5.32568	Group EOG6Z6GMJ; receptor activity		OM
tonin	-	AHA_3330	COG5640O	41.737	6.06201	Group EOG6ZD73N; trypsin		EC
ferrichrome receptor	-	AHA_4275	COG4773P	78.2304	5.07178		connected with TonB-2	OM
hypothetical protein	-	AHA_3022	COG3187O	12.031	8.47021	heat shock, virulence related, IPR005184. DUF306_Meta_HslJ		P
outer membrane protein A	-	AHA_4200	COG2885M	38.8676	5.42725	Group EOG6BGPVF; outer membrane protein		OM-Int
nuclease	-	AHA_2180	COG2374R	113.473	4.79248	Group EOG6R888N; nuclease		P
hypothetical protein	-	AHA_2282	-	58.8999	6.45557		connected with maltose periplasmic binding protein AHA_1167 and lamB AHA_1166, a maltoporin	EC
flagellin	flaB	AHA_1699	COG1344N	32.0311	9.08545			EC-Fl
hypothetical protein	-	AHA_3948	-	38.0386	4.88135	Group EOG66MRJ3; protein of unknown function		P
superoxide dismutase	sodB	AHA_1403	COG0605P	20.214	5.88428			P
maltose ABC transporter periplasmic protein	malE	AHA_1667	COG2182G	42.1016	6.96143			P
hypothetical protein	-	AHA_3468	-	16.1979	4.80518			S
outer membrane protein	-	AHA_3433	COG1629P	89.2793	4.729	Group EOG6CK8G2; transporter activity	connected with TonB system transporter protein EXb2	OM
prolyl endopeptidase	-	AHA_0767	COG1505E	76.4191	6.18896			P
AcrB protein	aheB	AHA_2910	COG0841V	113.751	5.98584			CM
hemolysin	ahh1	AHA_1512	-	68.7675	6.49365	Group EOG6M9FQG; Hemolysin		EC
outer membrane protein W	-	AHA_3953	COG3047M	21.6457	4.76709	Group EOG69D483; outer membrane proteon		OM
translocation protein TolB	tolB	AHA_3638	COG0823U	47.6553	8.00146			P
major outer membrane protein OmpAII	ompAII	AHA_1280	COG2885M	35.0257	5.38916			OM
arginine ABC transporter periplasmic substrate-binding protein ArtI	-	AHA_0656	COG0834ET	27.1397	5.66846			P
aspartate ammonia-lyase	aspA	AHA_0856	COG1027E	52.3048	5.5542			C
deCa-heme c-type cytochrome	-	AHA_2764	-	79.7899	6.97607	Group EOG6X3X09; Decaheme cytocrome c		P
leucyl aminopeptidase	pepA	AHA_3700	COG0260E	52.782	6.32861			C
LppC superfamily protein	-	AHA_3895	COG3107R	72.5161	5.70654	Group EOG6TJ8TT; Penicilin-binding protein activaton LpoA	connected with mcrA; penicilin-binding protein 1A	CM
cytochrome c oxidase accessory protein CcoG	ccoG	AHA_4218	COG0348C	54.8067	8.03076			CM
HcpA-like protein	ahaA	AHA_1118	COG3157S	19.0333	5.49072			EC
outer membrane protein	-	AHA_2766	COG4775M	74.7374	5.69385	Group EOG68SWS2; outer membrane protein		OM
flagellar hook-associated protein FlgK	flgK	AHA_2833	COG1256N	70.102	5.07178			EC
general secretion pathway protein G	exeG	AHA_0572	COG2165NU	15.9061	4.98291			CM
LPS-assembly protein	lptD	AHA_0945	COG1452M	92.0061	5.23682	Group EOG6SR9VQ; LPS-assembly protein		OM
hypothetical protein	-	AHA_1133	COG3056M	20.5337	8.07471	Group EOG6DVKMZ; lipoprotein		EC
maltose operon periplasmic protein	-	AHA_1167	-	34.6778	7.38623		connected with maltoporin IamB	P
flagellar hook protein FlgE	flgE	AHA_2839	COG1749N	46.7606	5.73193			EC
glyceraldehyde-3-phosphate dehydrogenase	gap-2	AHA_3618	COG0057G	35.204	5.99854			C
arginine deiminase	arcA-2	AHA_4093	COG2235E	45.5538	6.3667			C
propeptide, PepSY amd peptidase M4:PepSY-associated TM helix	-	AHA_0535	COG3182S	51.394	9.36377	Group EOG65TSMH; membrane protein		CM
pullulanase	-	AHA_0869	-	15.2543	5.5542			P
malate dehydrogenase	mdh	AHA_0659	COG0039C	32.0631	6.78564			CM
ABC transporter ATP-binding protein	-	AHA_3545	COG1131V	34.0719	6.82959	Group EOG64V37P; ABC transporter		CM
succinyl-CoA synthetase subunit beta	sucC	AHA_1929	COG0045C	41.4634	5.87158			C
long-chain fatty acid transport protein	-	AHA_2145	COG2067I	46.963	5.70654			OM
NAD-glutamate dehydrogenase	-	AHA_2288	COG2902E	181.394	6.12549			C
thiol:disulfide interchange protein DsbA	dsbA	AHA_4216	COG1651O	22.6765	6.78564			P
hypothetical protein	-	AHA_0904	-	37.015	5.40186	IPR016896. DUF2860		OM
acyl-CoA dehydrogenase	-	AHA_1346	COG1960I	82.5234	7.66455	Group EOG6TFDJ4; Acyl-CoA dehydrogenase		CM
Slp family outer membrane lipoprotein	-	AHA_2202	COG3065M	19.055	9.24658	Group EOG64XZHH; outer membrane lipoprotein Slp		OM
peptidylprolyl cis-trans isomerase D	ppiD	AHA_2015	COG0760O	69.7348	5.46533			CM
hypothetical protein	-	AHA_1787	COG1512R	25.0602	9.86182	Group EOG61GH49; Membrane protein		CM
outer membrane protein	aha1	AHA_2785	COG3203M	38.9097	4.86865			OM
alkyl hydroperoxide reductase	-	AHA_1732	COG0450O	20.6624	5.21143			C
lysine decarboxylase, constitutive	-	AHA_1192	COG1982E	79.899	5.60498			C
glutamyl-tRNA synthetase	gltX	AHA_3447	COG0008J	52.7765	5.64307			C
hypothetical protein	-	AHA_2555	-	33.8301	8.36768			EC
hypothetical protein	-	AHA_2876	-	26.0842	7.04932	capsule polysaccharide formation liporpotein, IPR021308. GfcB		OM
TonB domain-containing protein	-	AHA_3769	COG0810M	17.1345	5.77002	Group EOG6SJKG5; TonB domain protein		CM
arginyl-tRNA synthetase	argS	AHA_4112	COG0018J	64.7367	5.94775			C
elongation factor G	fusA	AHA_4019	COG0480J	77.5285	5.43994			C
oligopeptide ABC transporter periplasmic protein	-	AHA_2859	COG0747E	69.278	8.63135			P
ABC transporter ATP-binding protein	-	AHA_2016	COG0488R	49.1658	5.04639			OM
glyceraldehyde-3-phosphate dehydrogenase	gap-1	AHA_3361	COG0057G	49.677	7.97217			C
acetyl-CoA synthetase	acsA	AHA_3344	COG0365I	71.2558	5.79541			C
lipoprotein NlpI	-	AHA_1740	COG4785R	35.5129	5.33838			CM
fatty acid metabolism regulator	fadR	AHA_2443	COG2186K	26.9069	6.93213			C
hypothetical protein	-	AHA_4247	COG2956G	43.913	9.68604	TIGR00540, TPR_hemY_coli; heme biosynthesis-associated TPR protein		EC
Leu/Ile/Val-binding protein	-	AHA_0113	COG0683E	37.4314	5.73193			P
hypothetical protein	-	AHA_2808	-	19.3019	8.83643	Pfam: Ant_C anthrax receptor, Herpes-UL17, herpes virus simplex protein associated with B capsides	connected with phoU AHA_2810	P
Colicin I receptor	-	AHA_3963	COG4771P	71.9269	5.69385			OM
Sulfurtransferase	-	AHA_3776	COG0607P	15.1565	6.354	sulfurtransferase		CM
lipoprotein	-	AHA_0984	-	18.4875	5.26221		connected with AHA_0985	CM
transaldolase B	tal	AHA_3140	COG0176G	34.8181	5.49072			C
hypothetical protein	-	AHA_3399	-	17.138	9.68604		connected with AHA_3391; glycosyl transferase family protein	CM
protein PhaF	phaF	AHA_2274	-	20.6571	8.20654	Group EOG6678MQ; Poly(Hydroxyalcanoate) granule associated protein		C
LPS-assembly lipoprotein LptE	rlpB	AHA_3248	COG2980M	17.4191	9.11475			CM
molecular chaperone DnaJ	dnaJ	AHA_2982	COG0484O	41.1835	8.01611			C
(3R)-hydroxymyristoyl-ACP dehydratase	fabZ	AHA_1184	COG0764I	17.1409	7.28369			C
topoisomerase DNA binding C4 zinc finger domain-containing protein	-	AHA_2827	COG0551L	31.0161	6.80029	Group EOG6W72W8;Zn-finger domain associated with topoisomerase type I		C
carboxy-terminal protease	prc	AHA_2291	COG0793M	74.9126	6.11279			CM
hypothetical protein	-	AHA_1832	COG3516S	18.5808	4.94482	Group EOG654Q0C; Type VI secretion system	connected with AhaC, AhaF, AhaE, AhaJ	C
polyphosphate kinase	ppk	AHA_2829	COG0855P	79.5448	8.73389			CM
aerotaxis receptor Aer	-	AHA_2667	COG0840NT	56.7687	6.40479	Group EOG635957; Methyl-accepting chemotaxis protein	connected with chemotaxis-specific methylesterase; Involved in the modulation of the chemotaxis system	CM
aminopeptidase	pepB	AHA_1753	COG0260E	45.7843	5.61768			C
pyruvate dehydrogenase subunit E1	aceE	AHA_3863	COG2609C	98.6857	5.73193			C
D-isomer specific 2-hydroxyacid dehydrogenase family protein	-	AHA_3723	COG0111HE	34.9935	9.33447	Group EOG6MPXQ4; Glyoxylate/hydroxypyruvate reductase A		C
Secreted protein	-	AHA_3898	COG2823R	20.435	9.53955		connected with phosphoheptose isomerase	P
formate acetyltransferase	pflB	AHA_1941	COG1882C	85.0494	6.02393			C
M13 family peptidase	pepO	AHA_1206	COG3590O	75.6982	6.26514			P/EC
glycine dehydrogenase	gcvP	AHA_1720	COG1003E	103.27	6.50732			C
ATP-dependent protease peptidase subunit	hslV	AHA_4114	COG5405O	17.5021	6.68311			C
L-arabinose ABC transporter periplasmic L-arabinose-binding protein	-	AHA_1903	COG1879G	35.1403	5.80811			P
sn-glycerol-3-phosphate transporter	glpT	AHA_1650	COG2271G	50.0496	8.60205			CM
lipoprotein VacJ	vacJ	AHA_1402	COG2853M	28.7576	5.14795			OM
penicillin-binding protein 1B	mrcB	AHA_3530	COG0744M	83.7787	9.43701			CM
pullulanase	-	AHA_0628	COG1523G	146.116	5.13525	Group EOG6ZPTT6; Pullulanase	connected with GlgB, GlgC	OM
ABC transporter permease	-	AHA_3930	COG0767Q	27.6889	9.0415			CM
flagellin	flaA	AHA_1698	COG1344N	17.2725	6.78564			EC
hypothetical protein	-	AHA_2965	-	28.8283	5.35107			C
F0F1 ATP synthase subunit B	atpF	AHA_4266	COG0711C	17.0611	7.1958			CM
cytochrome c552	nrfA	AHA_2464	COG3303P	52.56	7.40088			P
glycine dehydrogenase	gcvP	AHA_1720	COG1003E	103.374	6.46826			C
msha biogenesis protein mshl	-	AHA_0389	COG1450NU	59.9487	6.27783	Group EOG67HKP5; MSHA type biogenesis protein MshL		OM
2-amino-3-ketobutyrate CoA ligase	kbl	AHA_4234	COG0156H	42.8586	6.34131			C
F0F1 ATP synthase subunit beta	atpD	AHA_4262	COG0055C	50.1428	4.98291			CM
threonine synthase	thrC	AHA_3016	COG0498E	46.0628	5.26221			C
surface antigen family protein	-	AHA_0560	COG3133M	15.8204	9.1	Group EOG68WS3C; lipoprotein		OM
hypothetical protein	-	AHA_1882	COG3768S	38.4243	7.34229	Group EOG6D5GZ4; Membrane protein		CM
phosphopyruvate hydratase	eno	AHA_0821	COG0148G	45.6166	5.31299			EC
Outer membrane protein assembly factor BamE	bamE	AHA_1447	COG2913J	12.7615	7.34229			OM
phosphoenolpyruvate carboxykinase	pckA	AHA_0565	COG1866C	59.6443	6.07471			C
hypothetical protein	-	AHA_1660	-	49.5067	5.0083	Group EOG6HQTK1; lipoprotein		P
hypothetical protein	-	AHA_2819	COG3249S	36.4168	5.21143			EC
succinate dehydrogenase flavoprotein subunit	sdhA	AHA_1925	COG1053C	63.131	6.03662			CM
D-ribose transporter subunit RbsB	rbsB	AHA_2312	COG1879G	30.1411	5.5415			P
outer membrane porin protein	ompC	AHA_0854	COG3203M	39.57	5.13525			OM
hypothetical protein	-	AHA_0625	COG1937S	10.0223	6.93213	IPR003735, metal sensitive transcriptional repressor		C
hypothetical protein	-	AHA_1554	COG2911S	95.1911	7.31299		connected with AHA_1553, Omp85 family protein	CM
NADH:ubiquinone oxidoreductase, Na(+)-translocating, D subunit	nqrD	AHA_1139	COG1347C	22.4352	9.0708			CM
DNA-directed RNA polymerase subunit beta'	rpoC	AHA_4027	COG0086K	158.099	6.63916			C
PrkA serine kinase	-	AHA_2440	COG2766T	73.9993	5.64307			C
amino acid ABC transporter substrate-binding protein	-	AHA_2800	COG0834ET	29.8036	8.70459			P
pteridine reductase 1	-	AHA_4063	COG1028IQR	25.5343	6.21436	Group EOG65XNWH; Dihydrofolate reductase		C
hypothetical protein	-	AHA_1205	-	15.6301	4.70361	Group EOG6TTWJK; putative exported protein		P
AraC family transcriptional regulator	-	AHA_0587	COG2207K	27.6212	9.12939			C
phosphatidylserine decarboxylase	psd	AHA_3461	COG0688I	32.0115	6.72705			CM
flagellum-specific ATP synthase	fliI	AHA_1368	COG1157NU	48.0301	5.73193			C
L-threonine 3-dehydrogenase	tdh	AHA_4235	COG1063ER	37.5011	6.75635			C
alanyl-tRNA synthetase	alaS	AHA_3714	COG0013J	95.8378	5.51611			C
general secretion pathway protein D	gspD	AHA_0569	COG1450NU	72.7237	6.01123			OM
membrane protein OxaA	yidC	AHA_4281	COG0706U	61.6337	7.6499			CM
transporter	-	AHA_0663	COG4536P	47.7323	5.35107			CM
nitrate/nitrite sensor protein NarQ	narQ	AHA_1582	COG3850T	64.5335	6.56592			CM
TetR family transcriptional regulator	-	AHA_4233	COG1309K	24.881	7.63525	Group EOG6BPFC2; transcriptional regulator		C
hypothetical protein	-	AHA_1761	COG2976S	22.8836	4.729			OM
cell division protein MukB	mukB	AHA_2377	COG3096D	165.81	5.71924			C
DNA repair ATPase	-	AHA_3602	-	21.9097	6.26514			C
agglutination protein	-	AHA_2699	COG1538MU	49.1037	5.56689			OM
type IV pilus secretin PilQ	pilQ	AHA_3190	COG4796U	78.3053	5.38916			OM
hypothetical protein	-	AHA_1307	-	20.7498	8.25049	Group EOG6SNFQ5; Lipoprotein		CM
response regulator/sensor histidine kinase	-	AHA_1025	COG0642T	122.987	5.66846	Group EOG67QB4W; Response regulator/sensor histidine kinase		CM
oligopeptidase A	prlC	AHA_0092	COG0339E	76.3464	5.35107			C
hypothetical protein	-	AHA_2419	-	19.6885	9.62744		connected with multidrug ABC transporter ATPase/Permease AHA_3081	EC
von Willebrand factor A	-	AHA_2150	COG2304R	36.9465	7.10791	Group EOG6V7CGC; von Willebrand factor A		CM
competence/damage-inducible protein CinA	-	AHA_0487	COG1058R	41.5594	5.38916			CM
OMP85 family outer membrane protein	bamA	AHA_1181	COG4775M	88.8885	5.37646			OM
Putative exported protein	-	AHA_2695	COG2968S	25.6905	7.2251			P
UPF0325 protein AHA_1169	-	AHA_1169	-	14.9129	8.27979	Group EOG6GFHG6; UPF0325 protein yaeH		C
bifunctional UDP-glucuronic acid decarboxylase/UDP-4-amino-4-deoxy-L-arabinose formyltransferase	arnA	AHA_0990	COG0223J	74.275	6.12549			C
alanine dehydrogenase	ald	AHA_0248	COG0686E	38.9695	5.99854			C
preprotein translocase subunit SecY	secY	AHA_0329	COG0201U	48.1588	9.65674			CM
aldehyde dehydrogenase	-	AHA_1248	COG1012C	55.1989	6.21436			CM
phosphatidylserine synthase	pssA	AHA_0285	COG1502I	51.8693	9.64209			C
heptosyltransferase	waaF	AHA_0167	COG0859M	38.6219	8.44092			P
methyl-accepting chemotaxis protein	-	AHA_3207	COG0840NT	67.3345	5.13525	Group EOG6MSSX9; Methyl accepting chemotaxis protein	connected with chemotaxis protein CheA AHA_1385	CM
enterobactin synthase subunit E	entE	AHA_2478	COG1021Q	59.6277	6.37939			CM
hemin receptor	-	AHA_1663	COG4771P	79.984	5.80811			OM
hypothetical protein	-	AHA_2158	-	35.8295	5.40186			CM
nitrate/TMAO reductase	-	AHA_2765	-	35.3977	7.38623	Group EOG6K9RBQ; cytocrome C family protein		P
D-methionine ABC transporter periplasmic D-methionine-binding lipoprotein	metQ	AHA_0913	COG1464P	28.6423	5.40186			P
protein TolQ	tolQ	AHA_3641	COG0811U	25.4861	5.40186			CM
30S ribosomal protein S4	rpsD	AHA_0332	COG0522J	23.3625	9.9			C
ribosomal small subunit pseudouridine synthase A	-	AHA_2851	COG1187J	26.0321	5.38916			C
Inner membrane lipoprotein YiaD	-	AHA_0131	COG2885M	21.9764	9.61279		connected with TolB AHA_3638	CM
uridylate kinase	pyrH	AHA_1175	COG0528F	26.3307	6.53662			C
HD domain-containing protein	-	AHA_2617	COG2206T	45.8821	6.53662	Group EOG6PKG7D; Metal dependent phosphohydrolase		C
pyruvate dehydrogenase complex dihydrolipoamide acetyltransferase	aceF	AHA_3862	COG0508C	64.6869	5.23682			C
enoyl-CoA hydratase/isomerase family protein	-	AHA_2060	COG1024I	29.8044	8.45557			C
HD domain-containing protein	-	AHA_2754	COG1078R	59.2475	6.53662			C
formate-dependent nitrite reductase complex subunit NrfF	-	AHA_2470	COG3088O	44.1932	8.96826			CM
maltoporin	lamB	AHA_1166	COG4580G	48.065	5.03369			OM
phosphoglucomutase	pgm	AHA_1537	COG0033G	58.7021	6.53662			C
hypothetical protein	-	AHA_1828	-	47.7647	9.5542			CM
glutamate synthase subunit alpha	gltB	AHA_2703	COG0069E	162.4	6.62451			OM
structural toxin protein RtxA	-	AHA_1359	COG0657I	32.2727	4.71631		connected with RtxC cytolysin-activating lysine-acyltransferase AHA_1358	EC*
galactose ABC transporter periplasmic galactose-binding protein	mglB	AHA_4100	COG1879G	35.0079	5.35107			P
30S ribosomal protein S3	rpsC	AHA_0315	COG0092J	26.0322	9.9			C
Outer membrane protein assembly factor BamD	bamD	AHA_4074	COG4105R	28.5486	8.00146			OM
outer membrane protein	-	AHA_1130	COG3248M	31.9969	5.33838	Group EOG6R2HTK; Tsx		OM
hypothetical protein	-	AHA_3636	COG1729S	24.3474	8.67529		connected with TolB AHA_3638	P
methyl-accepting chemotaxis protein	-	AHA_1602	COG0840NT	59.0349	5.17334		conneced with CheA-2 AHA_1835	CM
HAS ABC exporter outer membrane component	-	AHA_3766	COG1538MU	50.5601	6.46826			OM
hypothetical protein	-	AHA_1499	-	20.5131	9.48096			P
tRNA-(ms[2]io[6]A)-hydroxylase	-	AHA_1871	COG4445FJ	23.1231	8.27979			C
protein CsaA	-	AHA_0586	COG0073R	12.4285	5.14795			C
hypothetical protein	-	AHA_0428	COG1639T	29.8116	6.60986	Group EOG6ZSQ2Z; signal transduction protein		C
LexA repressor	lexA	AHA_0183	COG1974KT	22.8971	5.32568			C
elongation factor Tu	tuf-2	AHA_4036	COG0050J	43.2982	5.38916			C
RNA-binding protein Hfq	hfq	AHA_0924	COG1923R	6.6924	6.50732			C
ribonuclease HII	rnhB	AHA_1187	COG0164L	21.0391	6.12549			C
cytochrome c-type biogenesis protein CcmH	-	AHA_1401	COG4235O	45.3388	5.2749			CM
Na(+)-translocating NADH-quinone reductase subunit C	nqrC	AHA_1138	COG2869C	27.8184	5.50342			CM
transcriptional regulator PhoU	phoU	AHA_2810	COG0704P	26.4277	5.88428			C
TRAP transporter solute receptor TAXI family protein	-	AHA_0349	COG2358R	34.4115	7.86963			P
uroporphyrin-III C-methyltransferase	cobA	AHA_3413	COG0007H	26.4102	7.51807			C
ribonucleotide-diphosphate reductase subunit alpha	nrdA	AHA_2333	COG0209F	84.96	6.50732			C
Hypothetical transport protein YdhK	-	AHA_3757	COG1289S	75.4795	9.14404			CM
universal stress protein	-	AHA_3418	COG0589T	15.7912	6.94678		connected with GroL AHA_0860	C
hypothetical protein	-	AHA_4060	-	18.2215	8.19189			EC
aerotaxis receptor Aer	-	AHA_3101	COG0840NT	56.7247	6.49365		connected with CheA-2 AHA_1385	CM
nitrogen regulation protein NR(I)	ntrC	AHA_0274	COG2204T	52.4402	6.20166			C
OM: outer membrane
EC: extracellular location
CM: cytoplasmic membrane
P: periplasmic protein
C: cytoplasmic protein
OM-Int: protein anchored at outer membrane
S: secreted protein
* Protein with multiple location
EC-Fl: extracellular body of flagella
